# Supplementary material for: Development of DuoChol, a Thermostable Inactivated Whole-Cell/B-Subunit Oral Cholera Vaccine in Enteric Capsule
Source: Vaccines (Basel). 2026 Jun 29;14(7):573. doi: 10.3390/vaccines14070573 (PMC13416707; doi:10.3390/vaccines14070573)
Supplement: Supplementary file 1 [file vaccines-14-00573-s001.zip]

Archive with 2 entries (1 files):
- vaccines-4331617-supplementary/
- vaccines-4331617-supplementary/vaccines-4331617-supplementary.pdf
